# Supplementary material for: Deployment of a Novel Organic Acid Compound Disinfectant against Common Foodborne Pathogens
Source: Toxics. 2022 Dec 9;10(12):768. doi: 10.3390/toxics10120768 (PMC9780819; doi:10.3390/toxics10120768)
Supplement: Supplementary file 1 [file toxics-10-00768-s001.zip]

Archive with 1 entries (1 files):
- toxics-2042651-supplementary.pdf
